# Supplementary material for: Epigenetic Activity of Cancer Therapy Drugs Revealed by HeLa TI Cell-Based Assay
Source: Epigenomes. 2026 Feb 23;10(1):14. doi: 10.3390/epigenomes10010014 (PMC13025751; doi:10.3390/epigenomes10010014)
Supplement: Supplementary file 1 [file epigenomes-10-00014-s001.zip]

Archive with 3 entries (3 files):
- File S1 -  Flow cytometry plots for non-active compounds.pdf
- Table S1 -  Classification, mechanisms of action and clinical applications of the tested agents.pdf
- Table S2 - Flow cytometry data.xlsx
