# Supplementary material for: Epigenetic Activity of Cancer Therapy Drugs Revealed by HeLa TI Cell-Based Assay
Source: Epigenomes. 2026 Feb 23;10(1):14. doi: 10.3390/epigenomes10010014 (PMC13025751; doi:10.3390/epigenomes10010014)
Supplement: Supplementary file 1 [file epigenomes-10-00014-s001.zip › Table S2 - Flow cytometry data.xlsx]

## Sheet: Table S1
	Abr	C, µМ		rep1	rep2	rep3	rep4	rep5	rep6	rep7	rep8	rep9	rep10	M	SD
Controls	UT			4.5	3.6	3.7	4.4	5.5		5.5				4.53333	0.831064
	DMSO	0.04	%	4	4.9	3.5	4.2	5.7		5.2				4.58333	0.823205
	EtOH:DMSO	0.2	%	5.5	6.8	4.9	6.6							5.95	0.903696
	EtOH	0.01	%	5.9	5.3	4.5	5.5							5.3	0.588784
	VPA	6	mM	19.6	18.3	19.5	17.4	19.8	19.2	16.1				18.5571	1.37702
	TSA	0.2		57.2	47.6	49.7								51.5	5.04678
Chemotherapy	CA	10		14.2			11.4	16.6						14.0667	2.60256
		5		7.3	7.7		10.4	13.5						9.725	2.86865
		2.5		4.9	4.6	4.3								4.6	0.3
	CP	5		5.2	6	6.2	6.4							5.95	0.525991
		2.5		4.4	4.3	5.5								4.73333	0.665833
	IFO	20		5.9	5.7	5.8								5.8	0.1
		10		4.4	6.1	4.5								5	0.953939
		5		5.7	6.1	5.9								5.9	0.2
	PCZ	10		5.6	5.5	5.3	6.2							5.65	0.387298
		5.04		4.5	5.3	4.2	5.4							4.85	0.591608
		2.52		3.8	5	5.1	5.5							4.85	0.732575
	DCZ	10		5.9	4.9	6.1	6.3							5.8	0.621825
		5		4	5.3	5.5	5.3							5.025	0.689807
		2.5		6.4	5	4	4.9							5.075	0.991211
	TMZ	2		5.8	4.5	4.1	5.6							5	0.828654
	Ara-C	20				29			28.1	36.9	44.7		37.3	35.2	6.10574
		10								34.7	28	28.9	30.3	30.475	2.5733
		5				22.6				26.6		21.1	25.7	24	2.23719
		2.5					7.3	8.9	8.1		9.9	14	14.5	10.45	2.80342
	5-FU	5		22.2		25.2	23.7	20.7	24.3				23.4	23.25	1.59593
		2.5			18.7						17.4		18.8	18.3	0.781025
		1.25									15.8		13.1	14.45	1.90919
	GEM	2.5			21.1	19.2	19.9	25.7						21.475	2.9239
		1.3		11.6	13.8		11.5	12.8						12.425	1.09049
		0.6		8.5	7.7	5.1	4.1	5.4						6.16	1.85688
	PMX	20		29.3	32.4	31.6								31.1	1.60935
		10		24.8			31.1	33.4						29.7667	4.45234
		2.5		29.3	30.8	18.7	17.2	17.7						22.74	6.71588
		0.15625		19	14.8	17.6								17.1333	2.13854
		0.01		4.8	6.8					7.1	4.8			5.875	1.24733
	CBT	5		5.3		4.6	5	5.8	4.5					5.04	0.531977
		2.5		2.7	3.5	4.8								3.66667	1.05987
		1.25		5.3	4.2	2.6								4.03333	1.35769
	CIS	5		17		13.4	17.6							16	2.27156
		2.5		13.6	13.6		10.8							12.6667	1.61658
		1.25		3.4	2.8		3							3.06667	0.305505
	OXPT	1		16.4	16.5	16	18.5							16.85	1.12101
		0.5		9.3	8.7	8.9		8.4						8.825	0.377492
	IRI	0.034		3.7	4.8	5								4.5	0.7
		0.017		4.1	4.4	4.6								4.36667	0.251661
		0.009		4.2	3.5	5.4								4.36667	0.960902
	TPT	0.09		19.6	19.1	20.5								19.7333	0.70946
		0.05		7.8	12.8	13.6	7.3	9.2						10.14	2.89275
	ETO	4		3.3	4.2	4.7								4.06667	0.70946
		2.04		3.4	4.5	5.1								4.33333	0.862168
		1.02		3.1	3.8	5.5								4.13333	1.23423
	DNR	0.004		9.9	7.5	7.2	9.1	8.5	6.6					8.13333	1.25007
		0.002		4.7		4.4	4.6							4.56667	0.152753
		0.01		3.7		3.3	3							3.33333	0.351188
	DXR	0.0008		5.5		5.9	6.1							5.83333	0.305505
	DTX	0.008		29.5		21	20.7	22.2					25.2	23.72	3.68877
		0.004				14.8	21				18.5		18.8	18.275	2.57083
		0.002		19.6		13.6	21.7							18.3	4.20357
		0.001		17.5		12.2	19.3	11.5					11.3	14.36	3.75739
		0.0004				10.6	11.2		11.8				9.8	10.85	0.8544
		4e-05		5.7		5.2	6.5							5.8	0.655744
	PTX	1e-05		5.7		6.1	6.6							6.13333	0.450925
	VCR	0.04		25.8	24.1	24.7		25.5	26.2		28.7	24.6		25.6571	1.53064
		0.02		14.7	15.5						21.2			17.1333	3.54448
		0.005		9.6		9.9				10.8				10.1	0.6245
		0.001		6.8	5.6		5.4							5.93333	0.757188
	ER	0.0025		16.1	22.5	20.9	22.7							20.55	3.07409
		0.00125		15.7	18.3	15.8	12.1							15.475	2.55131
		0.00064							13.6	10.6	12.1			12.1	1.5
		0.00032							11.6	7.5	9.6			9.56667	2.0502
Imunnotherapy	AVL	0.2	mg/ml	2.8	3.6	2.5	3.9							3.2	0.658281
	ETZ	0.1	mg/ml	5.1		4.6	5.1	4.5						4.825	0.320156
		0.05	mg/ml	4.3		3.9	3.8							4	0.264575
		0.01	mg/ml	4.7		2.6	3.4							3.56667	1.05987
Targeted therapy	AZD8055	10		31.4	23.9	26.4	22.6							26.075	3.88448
		5		24.6	19.8	22.9	18.9							21.55	2.65895
		2.5		15.4	13.3	10.8	13.6							13.275	1.89275
	RAPA	0.1		7.8	5.1	6.5	6							6.35	1.12694
		0.05		4.6	4.8	5.1	5.5							5	0.391578
		0.025		4.3	3.9	4.4	5							4.4	0.454606
	LY294002	10		4.9	5.8	5.5	5.5							5.425	0.377492
		5		4.3	4.6	4.9	4.9							4.675	0.287228
		2.5		4.4	4.1	5.2	4.8							4.625	0.478714
	WMN	10		48.1	37.8	43.7	51.6							45.3	5.95371
		5		32.9	30.1	34.6	40.4							34.5	4.34895
		2.5		10.9	13.7	14.6	16.2							13.85	2.22186
	FVP	0.05		5.1	5.9	4								5	0.953939
	BTZ	0.0064		71	62.4	69.1	69.6	71.9						68.8	3.74633
		0.00064								21.5	14.2		19.1	18.2667	3.72066
		6.4e-05							7.5	8.8	10.6		11.8	9.675	1.90329
	TAM	2		4.7	5.7	5.7								5.36667	0.57735
		1		3.8	3.5	2.9								3.4	0.458258
		0.5		3.9	4.1	5.9								4.63333	1.10151
	FVT	40		4.2		3	3.9	3.2						3.575	0.567891
		20		3.4		3.7	3.5							3.53333	0.152753
		10		4		7.1	5.5							5.53333	1.55027
	VIS	2		5.7		5	4.5							5.06667	0.602771
	OPB	1.15		5	3.9	4.7	4.8							4.6	0.483046
	CTX	0.4	mg/ml	12.3		10.3	11.2							11.2667	1.00167
		0.2	mg/ml	3.1		5.6	4.7							4.46667	1.26623
	OLA	0.8	mg/ml	3.7	4.1	4								3.93333	0.208167
	BVZ	0.1	mg/ml	6.3		2.8	2.9	6.2						4.55	1.96384
		0.05	mg/ml	3.5		4.4	4.5							4.13333	0.550757
		0.01	mg/ml	3.7		6.6	5.4							5.23333	1.45717
Palliative	BNZ	0.1	mg/ml	3.8	3.8	3.4	3.5							3.625	0.206155
		0.06	mg/ml	5.4		2.9	4.5							4.26667	1.26623
		0.012	mg/ml	2.9		3.5	3.3							3.23333	0.305505
	DEX	10		32.6	33.3	25.4	39	28.3	31.8		27.7		27.9	30.75	4.32831
		5		28.7	25.5	25.9					23.1			25.8	2.29492
		2.5								10.7	15.1		13.3	13.0333	2.21209
	ZOL	5		4.3	4.1	4	4							4.1	0.141421
		1.25		4.8	3.7	4.5								4.33333	0.568624
